# Supplementary material for: Cs2TiI6 (Cs2TiIxBr6-x) Halide Perovskite Solar Cell and Its Point Defect Analysis
Source: Nanomaterials (Basel). 2023 Jul 19;13(14):2100. doi: 10.3390/nano13142100 (PMC10386147; doi:10.3390/nano13142100)
Supplement: Supplementary file 1 [file nanomaterials-13-02100-s001.zip]

Archive with 1 entries (1 files):
- nanomaterials-2487464-supplementary.pdf
